# Supplementary material for: Platelet and Neutrophil Responses to Gram Positive Pathogens in Patients with Bacteremic Infection
Source: PLoS One. 2011 Nov 29;6(11):e26928. doi: 10.1371/journal.pone.0026928 (PMC3226579; doi:10.1371/journal.pone.0026928)
Supplement: Data S1 — Interactions between bacteria, platelets, and neutrophils in patients with Gram-positive bacteremic infection. (XLS) [file pone.0026928.s001.xls]

## Sheet: Appendix
Interactions between bacteria, platelets, and neutrophils in patients with Gram-positive bacteremic infection													Aggregometry			FACS data
													data
Patient	Gender	Age	Bacterium	Underlying disorders	Diagnosis	Time (days) from	Antiplatelet	SIRS-criteria	SIRS-criteria	Neutrophil	Platelet		Aggregation	Lag time		% CD62 positive platelets				PAC-1				MFI of CD11b on neutrophils				% CD61 positive platelets
number		(Years)				blood culture drawn	drugs	on day of	on day of	count (10⁹·L¯¹)	count (10⁹·L¯¹)		(+/-)	(min)		Buffer	ADP	Bacteria		Buffer	ADP	Bacteria		Buffer	ADP/fMLP	Bacteria		Buffer	ADP/fMLP	Bacteria
						to day of experiment		admittance	experiment
1	F	76	S. aureus	DM (type II)	Cutaneous carbuncle	4	none	2/4	0/4	10	406		+	2		13.86	85.44	28.71		5.97	51.9	12.04		88.29	362.9	406.99		9.8	43.72	49.94
2	M	77	S. aureus	COPD, CHF	Pneumonia	4	A, C	2/4	2/4	13.8	245		+	3		4.94	70.05	5.54		0.66	17.63	1.15		159.38	875.6	166.3		6.89	15.94	9.16
3	M	72	S. aureus	COPD, vasculitis	Septic arthritis	2	none	2/4	2/4	5.2	154		+	1.5		16.66	60.18	9.77		10.5	34.97	3.39		83.7	79.13	268.4		8.11	12.77	46.62
4	M	73	S. aureus	Colon cancer	Cellulitis	5	none	0/3	0/4	7.8	215		+	2		9.8	77.76	12.77		6.01	59.68	7.8		117.15	152.37	308.77		14.5	48.13	40.29
5	M	39	S. aureus	Nephrostomy, Colostomy	Unknown	3	none	1/3	1/4	5.5	195		+	1		5.98	55.69	4.41		9.81	41.03	4.71		59.73	265.01	384.82		8.63	55.05	38.43
6	M	23	S. aureus	Dermatitis	Infectious endocarditis	5	none	2/4	0/3	Missing	Missing		+	2		5.29	56.3	8.83		9.71	48.41	11.03		128.34	441.33	419.91		6.75	52.88	7.54
7	F	65	S. aureus	DM (type II)	Pneumonia	5	A	1/1	1/4	9.3	237		-			7.75	78.37	3.15		6.78	43.66	0.37		66.77	277.42	248.76		24.93	52.38	51.85
8	M	91	S. aureus	DM (type II)	In diabetic leg ulcers	5	A	2/4	1/4	6.5	689		+	2		14.42	71.69	17.64		9.77	43.75	7.06		59.23	223.4	366.17		26.91	52.16	56.29
9	F	42	S. aureus	Pacemaker	Pacemaker endocarditis	5	none	1/3	0/4	5.4	348		+	1.5		35.79	74.77	51.83		46.11	68.73	61.23		167.66	220.19	337.4		15.04	56.46	89.04
10	M	77	S. aureus	CHF	Unknown	5	A, C	1/3	0/4	4.4	190		+	3.5		5.84	54.97	8.13		8.13	43.9	13.5		50.6	272.47	379.88		6.44	23.53	50.85
11	F	98	S. aureus	Nasal cavity cancer, CHF	Infectious endocarditis	4	none	3/3	1/4	7.7	117		-	-		31.84	57.85	24.94		50.69	55.67	26.83		55.89	201.32	305.29		7.02	47.65	27.33
12	M	59	S. aureus	Charcot-Marie-Tooth disease	Unknown	2	none	2/3	1/4	4.6	118		+	(1)		5.03	55.99	15.77		5.03	45	5.61		29.84	243.84	173.23		5.18	52.01	20.2
13	F	84	S. aureus	Pacemaker, CHF, PBC	Infectious endocarditis	4	none	2/3	0/4	9.1	114		+	8		4.97	63.52	7.26		5.12	27.27	5.17		69.57	206.78	316.53		8.37	41.63	23.7
14	M	71	S. pneumoniae	DM (type I)	Pneumonia	4	A	2/4	0/1	9.4	258		(2)	(2)		(3)	(3)	(3)		(3)	(3)	(3)		(3)	(3)	(3)		(3)	(3)	(3)
15	M	49	S. pneumoniae	None	Pneumonia	5	none	4/4	3/4	11	498		-	-		7.68	62.2	32.13		6.05	43.8	39.02		60.41	430.22	697.29		8.86	64.15	64.5
16	F	65	S. pneumoniae	COPD	Pneumonia	4	I	0/1	1/4	8.4	235		-	-		12.36	71.36	28.79		12.46	45.56	7.73		67.98	139.41	138.69		18.23	62.01	29.3
17	M	87	S. pneumoniae	None	Pneumonia	3	A	1/4	0/4	4	311		-	-		2.76	46.07	20.5		0.44	3.1	1.64		50.02	87.44	75.71		16.81	27.12	18.46
18	F	58	S. pneumoniae	COPD, Asthma	Pneumonia	4	none	2/4	1/3	7.2	324		-	-		(3)	(3)	(3)		(3)	(3)	(3)		99.69	422.93	457.93		15.46	56.54	18.63
19	F	74	S. pneumoniae	COPD	Pneumonia	5	none	2/4	0/4	8.9	520		-			6.41	42.91	19.92		6.84	22.35	12.29		163.65	366.02	433.5		19.86	55.72	60.23
20	F	42	S. pneumoniae	None	Pneumonia	2	none	1/4	4/4	10	237		-	-		(3)	(3)	(3)		(3)	(3)	(3)		66.76	189.08	201.99		27.56	79.1	32.57
21	M	39	S. pneumoniae	None	Acute sinusitis	3	none	1/4	0/4	5	289		-	-		9.29	81.84	14.94		0.5	33.71	2.34		30.48	176.69	271.64		12.83	32.98	25.57
22	F	57	S. pneumoniae	None	Unknown	2	none	2/4	3/4	12	73		-	-		4.89	88.8	5.17		4.9	74.94	9.27		43.44	171.95	187.27		2.08	38.22	18.45
23	M	67	S. pneumoniae	DM (type II)	Pneumonia	2	A	2/3	1/4	5.8	174		-	-		10.08	73.26	4.5		11.32	61.89	13.3		30.93	121.88	131.27		6.54	59.88	18.56
24	K	64	GAS	None	Septic arthritis	3	none	2/3	2/4	13	306		+	1		5	84.27	79.43		4.9	53.49	77.84		(3)	(3)	(3)		8.78	32.6	40.73
25	M	84	GGS	Necrotic foot ulcers	In necrotic foot ulcers	3	none	1/4	1/4	8.6	82		+	2		5.34	63.05	77.95		8	66.36	6.35		35.88	206.08	161.71		1.26	31.06	7.87
26	M	88	GGS	Chronic leg ulcers	In necrotic foot ulcers	4	none	2/4	2/4	5.9	335		+	1.5		3.79	74.2	55.74		5.01	61.17	43.72		102.07	227.23	226.99		2.98	35.8	34.03
27	F	40	GAS	None	Parapharyngeal abscesses	3	none	2/3	2/4	9.2	209		-	-		4.76	60.4	30.48		5.65	49.82	16.57		30.57	151.95	52.83		20.05	67.31	26.07
28	M	75	GAS	DM (type II), urinary bladder cancer	Wound infection	2	none	2/4	0/4	4.7	237		+	2		12.13	53.7	17.82		5.96	70.25	59.07		101.67	106.57	61.27		8.63	51.33	86.35
29	M	75	GAS	None	Septic arthritis	5	none	3/4	2/3	16	151		+	1		4.84	41.63	16.01		4.22	8.93	17.37		29.84	243.84	173.23		6.48	19.98	16.72
30	M	80	E. faecalis	DM (type II)	Unknown	2	A	2/2	0/4	5	175		-	-		(3)	(3)	(3)		(3)	(3)	(3)		(3)	(3)	(3)		(3)	(3)	(3)
31	M	74	E. faecalis	Prosthetic heart valve	Infectious endocarditis	6	A	2/4	0/4	5.3	359		+	1		(3)	(3)	(3)		(3)	(3)	(3)		(3)	(3)	(3)		(3)	(3)	(3)
32	M	84	E. faecalis	COPD, Long-term indwelling catheter	Unknown	5	A	1/4	1/4	7.1	166		-	-		(3)	(3)	(3)		(3)	(3)	(3)		89.72	390.33	96.92		8.93	50.14	10.08
33	M	73	E. faecalis	Prostatic hypertrophy	Pyelitis	2	A	4/4	1/4	7.1	379		+	10		8.42	65.1	9.33		8.77	35.01	4.28		85.66	235.55	296.68		18.3	40.87	49.36
34	F	71	E. faecium	Gastro-intestinal carcinoid	Post-surgical abdominal infection	3	A, I	2/2	0/4	6.3	148		-	-		6.31	74.52	8.2		6.22	59.16	12.31		66.72	153.86	304.84		9.62	57.35	69.58
35	M	67	S. mutans	None	Infectious endocarditis	3	none	0/4	0/4	4.4	201		-	-		(3)	(3)	(3)		(3)	(3)	(3)		(3)	(3)	(3)		(3)	(3)	(3)
36	F	74	S. gordonii	Prosthetic heart valve	Infectious endocarditis	2	none	2/4	0/4	9.9	108		-	-		3.34	39.76	6.63		6.91	41.86	12.96		63.93	312.8	241.13		3.02	22.21	19.61
37	M	48	S. mitis	Mitral insufficiency	Infectious endocarditis	4	none	0/4	1/4	3.3	313		-	-		1.5	68.52	25.72		0.92	42.29	10.59		108.08	336.22	362.24		22.26	63.27	56.75
38	F	74	GBS	Lymphedema	Erysipelas	3	none	2/4	0/4	5.9	335		-	-		12.85	60.16	25.19		6.17	37.77	32.34		62.64	271.55	368.34		7.81	41.77	30.18
Supplementary table. Columns A-J are identical to table 1. A missing value could be due to eg diffculties determing the value or difficulties obtaining the sample. In columns N and O the aggregometric data are given. (1) refers to that it was not possible to determine the lag time. (2) refers to that the value was excluded since collagen failed to induce aggregation. In columns Q-AD the results o…

## Sheet: Sheet3
13.86	85.44	28.71
4.94	70.05	5.54
16.66	60.18	9.77
9.8	77.76	12.77
5.98	55.69	4.41
5.29	56.3	8.83
7.75	78.37	3.15
14.42	71.69	17.64
35.79	74.77	51.83
5.84	54.97	8.13
31.84	57.85	24.94
5.03	55.99	15.77
4.97	63.52	7.26
(3)	(3)	(3)
7.68	62.2
12.36	71.36
2.76	46.07
(3)	(3)	(3)
6.41	42.91
(3)	(3)	(3)
9.29	81.84
4.89	88.8
10.08	73.26
